# Supplementary material for: Comparative M-protein analysis of Streptococcus pyogenes from pharyngitis and skin infections in New Zealand: Implications for vaccine development
Source: BMC Infect Dis. 2016 Oct 12;16:561. doi: 10.1186/s12879-016-1891-6 (PMC5062888; doi:10.1186/s12879-016-1891-6)
Supplement: Additional file 1: Table S1. — Group A streptococcal isolates and emm types included in this study. (XLSX 12 kb) [file 12879_2016_1891_MOESM1_ESM.xlsx]

## Sheet: Sheet1
	Auckland - pharyngeal						Auckland - skin						Dunedin - pharyngeal
	emm type	Number	Prevalence	Cluster	Pattern		emm type	Number	Prevalence	Cluster	Pattern		emm type	Number	Prevalence	Cluster	Pattern
	12	30	12.1951	A-C4	A-C		41	10	9.61538	D4	D		12	21	20.5882	A-C4	A-C
	82	22	8.94309	E3	E		91	8	7.69231	D4	D		28	20	19.6078	E4	E
	238	16	6.50407	A-C3	A-C		101	8	7.69231	D4	D		89	19	18.6275	E4	E
	41	10	4.06504	D4	D		59	6	5.76923	E6	D		2	10	9.80392	E4	E
	25	9	3.65854	E3	E		82	6	5.76923	E3	E		1	7	6.86275	A-C3	A-C
	49	9	3.65854	E3	E		92	6	5.76923	E2	E		4	6	5.88235	E1	E
	1	8	3.25203	A-C3	A-C		53	5	4.80769	D4	D		75	3	2.94118	E6	E
	89	7	2.84553	E4	E		58	4	3.84615	E3	E		11	2	1.96078	E6	E
	42	6	2.43902	E6	D		65	4	3.84615	E6	D		22	2	1.96078	E4	E
	58	6	2.43902	E3	E		71	4	3.84615	D2	D		58	2	1.96078	E3	E
	75	6	2.43902	E6	E		75	4	3.84615	E6	E		101	1	0.980392	D4	D
	92	6	2.43902	E2	E		238	4	3.84615	A-C3	A-C		110	1	0.980392	E2	E
	101	6	2.43902	D4	D		11	3	2.88462	E6	E		3	1	0.980392	A-C5	A-C
	86	5	2.03252	D4	D		89	3	2.88462	E4	E		53	1	0.980392	D4	D
	100	5	2.03252	D2	D		103	3	2.88462	E3	E		59	1	0.980392	E6	D
	11	4	1.62602	E6	E		19	2	1.92308	M19	A-C		76	1	0.980392	E2	E
	59	4	1.62602	E6	D		25	2	1.92308	E3	E		82	1	0.980392	E3	E
	71	4	1.62602	D2	D		49	2	1.92308	E3	E		87	1	0.980392	E3	E
	88	4	1.62602	E4	E		116	2	1.92308	D4	D		91	1	0.980392	D4	D
	103	4	1.62602	E3	E		4	1	0.961538	E1	E		92	1	0.980392	E2	E
	118	4	1.62602	E3	E		12	1	0.961538	A-C4	A-C
	207	4	1.62602	D1	D		42	1	0.961538	E6	D
	33	3	1.21951	D4	D		44	1	0.961538	E3	E		TOTAL	102
	65	3	1.21951	E6	D		56	1	0.961538	D4	D
	74	3	1.21951	M74	D		63	1	0.961538	E6	E
	76	3	1.21951	E2	E		66	1	0.961538	E2	E
	77	3	1.21951	E4	E		74	1	0.961538	M74	D
	81	3	1.21951	E6	D		76	1	0.961538	E2	E
	108	3	1.21951	D4	D		77	1	0.961538	E4	E
	111	3	1.21951	M111	D		88	1	0.961538	E4	E
	232	3	1.21951	E4	E		93	1	0.961538	D4	D
	4	2	0.813008	E1	E		98	1	0.961538	D4	D
	28	2	0.813008	E4	E		100	1	0.961538	D2	D
	53	2	0.813008	D4	D		104	1	0.961538	E2	E
	54	2	0.813008	D1	D		108	1	0.961538	D4	D
	56	2	0.813008	D4	D		114	1	0.961538	E4	E
	60	2	0.813008	E1	E		197	1	0.961538	A-C2	A-C
	70	2	0.813008	D4	D
	91	2	0.813008	D4	D
	105	2	0.813008	M105	D		TOTAL	104
	114	2	0.813008	E4	E
	218	2	0.813008	M218	A-C/D
	2	1	0.406504	E4	E
	3	1	0.406504	A-C5	A-C
	19	1	0.406504	M19	A-C
	22	1	0.406504	E4	E
	44	1	0.406504	E3	E
	52	1	0.406504	D4	D
	63	1	0.406504	E6	E
	66	1	0.406504	E2	E
	68	1	0.406504	E2	E
	93	1	0.406504	D4	D
	104	1	0.406504	E2	E
	106	1	0.406504	E2	E
	113	1	0.406504	E3	E
	123	1	0.406504	D3	D
	124	1	0.406504	E4	E
	134	1	0.406504	E5	D
	225	1	0.406504	D4	D
	233	1	0.406504	M233	A-C
	TOTAL	246
